# Supplementary material for: Effects of Malted Rice Amazake on Constipation Symptoms and Gut Microbiota in Children and Adults with Severe Motor and Intellectual Disabilities: A Pilot Study
Source: Nutrients. 2021 Dec 14;13(12):4466. doi: 10.3390/nu13124466 (PMC8705246; doi:10.3390/nu13124466)
Supplement: Supplementary file 1 [file nutrients-13-04466-s001.zip]

Archive with 1 entries (1 files):
- nutrients-1484016-supplementary.pdf
